# Supplementary material for: Cross-Species Transcriptomic Analysis Identifies an Endocannabinoid-Associated Immune Remodeling Signature and Candidate Pharmacologic Targets in Spinal Cord Injury
Source: Biomedicines. 2026 Jun 25;14(7):1446. doi: 10.3390/biomedicines14071446 (PMC13406091; doi:10.3390/biomedicines14071446)
Supplement: Supplementary file 1 [file biomedicines-14-01446-s001.zip]

Archive with 1 entries (1 files):
- biomedicines-4401102-supplementary-updated.pdf
